# Supplementary material for: A Comparison of the Risk of Viral Load Blips in Human Immunodeficiency Virus Patients on Two-Drug Versus Three-Drug Antiretroviral Regimens
Source: Infect Dis Rep. 2025 Nov 12;17(6):141. doi: 10.3390/idr17060141 (PMC12641778; doi:10.3390/idr17060141)
Supplement: Supplementary file 1 [file idr-17-00141-s001.zip]

Archive with 1 entries (1 files):
- idr-3839179-supplementary.pdf
